# Supplementary material for: Travelling in Microphis (Teleostei: Syngnathidae) Otoliths with Two-Dimensional X-ray Fluorescence Maps: Twists and Turns on the Road to Strontium Incorporation
Source: Biology (Basel). 2024 Jun 18;13(6):446. doi: 10.3390/biology13060446 (PMC11201212; doi:10.3390/biology13060446)
Supplement: Supplementary file 1 [file biology-13-00446-s001.zip]

Archive with 1 entries (1 files):
- biology-3038356-supplementary.pdf
